# Supplementary material for: CTX-M variants on the move: Tracking resistance in Escherichia coli and Klebsiella spp. across humans, livestock and wildlife in Western Uganda
Source: One Health. 2026 Apr 7;22:101407. doi: 10.1016/j.onehlt.2026.101407 (PMC13099942; doi:10.1016/j.onehlt.2026.101407)
Supplement: Supplementary file 1 — Supplementary material [file mmc1.xlsx]

## Sheet: Table S1
Supplementary Table S1. Frequency and percentage of resistance observed to ampicillin (AMP), ceftazidime (CAZ), gentamicin (GEN), tetracycline (TET), chloramphenicol (CHL) and sulfamethoxazole (SMX) by Kirby-Bauer DDT method, in the different studied species.
	AMP (%)	CAZ (%)	GEN (%)	TET (%)	CHL (%)	SMX (%)
Environment	0/17 (0)	0/17 (0)	0/17 (0)	0/17 (0)	0/17 (0)	0/17 (0)
Livestock	28/122 (23)	14/122 (11.5)	0/122 (0)	17/122 (13.9)	2/122 (1.6)	32/122 (26.2)
Cattle	10/51 (19.6)	6/51 (11.8)	0/51 (0)	2/51 (3.9)	0/51 (0)	6/51 (11.8)
Goat	14/49 (28.6)	8/49 (16.3)	0/49 (0)	11/49 (22.4)	2/49 (4.1)	16/49 (32.7)
Sheep	4/22 (18.2)	0/22 (0)	0/22 (0)	4/22 (18.2)	0/22 (0)	10/22 (45.5)
Wildlife	30/288 (11.4)	10/288 (3.5)	5/288 (1.7)	14/288 (4.9)	4/288 (1.4)	38/288 (13.2)
Baboon	10/41 (24.4)	8/41 (19.5)	1/41 (2.4)	11/41 (26.8)	4/41 (9.8)	12/41 (29.3)
Blue monkey	0/2 (0)	0/2 (0)	0/2 (0)	0/2 (0)	0/2 (0)	0/2 (0)
Buffalo	6/55 (10.9)	0/55 (0)	3/55 (5.5)	0/55 (0)	0/55 (0)	11/55 (20)
Bushback	0/2 (0)	0/2 (0)	0/2 (0)	0/2 (0)	0/2 (0)	1/2 (50)
Chimpanzee	4/108 (3.7)	1/108 (0.9)	1/108 (0.9)	3/108 (2.8)	0/108 (0)	5/108 (4.6)
Duika	0/2 (0)	0/2 (0)	0/2 (0)	0/2 (0)	0/2 (0)	0/2 (0)
Elephant	3/32 (9.4)	0/32 (0)	0/32 (0)	0/32 (0)	0/32 (0)	5/32 (15.6)
Giraffe	1/17 (5.9)	0/17 (0)	0/17 (0)	0/17 (0)	0/17 (0)	2/17 (11.8)
Uganda kob	6/29 (20.7)	1/29 (3.4)	0/29 (0)	0/29 (0)	0/29 (0)	2/29 (6.9)
Human	48/57 (84.2)	34/57 (59.6)	6/57 (10.5)	36/57 (63.2)	8/57 (14)	46/57 (80.7)
TOTAL	106/484 (21.9)	58/484 (12)	11/484 (2.3)	67/484 (13.8)	14/484 (2.9)	116/484 (24)

## Sheet: Table S2
Supplementary Table S2. Minimum inhibitory concentration (MIC) distribution for each antibiotic tested and epidemiological cut-off values (ECOFF) according to EUCAST in ESC resistant E. coli and Klebsiella spp. isolates originating from faecal samples of humans, livestock and wildlife in western Uganda.
Concentration mg/ml (E. coli humans N = 34)
Antimicrobials	ECOFF (≤)	0.015	0.03	0.06	0.125	0.25	0.5	1	2	4	8	16	32	64	128	256	512	1.024
Ampicillin	8							0.0	0.0	0.0	0.0	0.0	0.0	100
Cefotaxime	0.25					0.0	0.0	0.0	0.0	100
Ceftazidime	0.5					0.0	0.0	0.0	8.8	14.7	41.2	32.4
Meropenem	0.125		97.1	2.9	0.0	0.0	0.0	0.0	0.0	0.0	0.0	0.0
Ciprofloxacin	0.064		2.9	0.0	2.9	44.1	17.6	2.9	0.0	0.0	0.0	29.4
Nalidixic acid	8									29.4	29.4	0.0	2.9	0.0	38.2
Azithromycin	16								2.9	29.4	23.5	8.8	14.7	2.9	17.6
Gentamicin	2						64.7	11.8	2.9	2.9	2.9	2.9	11.8
Amikacin	8									91.2	5.9	2.9	0.0	0.0	0.0
Chloramphenicol	16										79.4	2.9	2.9	0.0	14.7
Tetracycline	8								20.6	2.9	0.0	0.0	2.9	73.5
Tigecycline	0.5					94.1	5.9	0.0	0.0	0.0	0.0
Colistin	2							100	0.0	0.0	0.0	0.0
Sulfamethoxazole	64										0.0	0.0	0.0	0.0	0.0	0.0	0.0	100
Trimethoprim	2					0.0	0.0	2.9	0.0	0.0	0.0	0.0	97.1
Concentration mg/ml (E. coli livestock N = 14)
Antimicrobials	ECOFF (≤)	0.015	0.03	0.06	0.125	0.25	0.5	1	2	4	8	16	32	64	128	256	512	1.024
Ampicillin	8							0.0	0.0	0.0	0.0	0.0	0.0	100
Cefotaxime	0.25					0.0	0.0	0.0	0.0	100
Ceftazidime	0.5					0.0	0.0	0.0	7.1	14.3	42.9	35.7
Meropenem	0.125		100	0.0	0.0	0.0	0.0	0.0	0.0	0.0	0.0	0.0
Ciprofloxacin	0.064	7.1	0.0	0.0	14.3	35.7	14.3	7.1	0.0	0.0	0.0	21.4
Nalidixic acid	8									42.9	21.4	0.0	0.0	14.3	21.4
Azithromycin	16								0.0	35.7	35.7	14.3	0.0	7.1	7.1
Gentamicin	2						85.7	14.3	0.0	0.0	0.0	0.0
Amikacin	8									92.9	7.1	0.0	0.0	0.0	0.0
Chloramphenicol	16										92.9	7.1	0.0	0.0
Tetracycline	8								64.3	0.0	0.0	0.0	0.0	35.7
Tigecycline	0.5					92.9	7.1	0.0	0.0	0.0	0.0
Colistin	2							100	0.0	0.0	0.0	0.0
Sulfamethoxazole	64										0.0	0.0	0.0	0.0	0.0	0.0	0.0	100
Trimethoprim	2					0.0	0.0	0.0	0.0	0.0	0.0	0.0	100
Concentration mg/ml (E. coli wildlife N = 10)
Antimicrobials	ECOFF (≤)	0.015	0.03	0.06	0.125	0.25	0.5	1	2	4	8	16	32	64	128	256	512	1.024
Ampicillin	8							0.0	0.0	0.0	0.0	0.0	0.0	100
Cefotaxime	0.25					0.0	0.0	10	0.0	90
Ceftazidime	0.5					1140	0.0	0.0	0.0	30	10	50
Meropenem*	0.125		100	0.0	0.0	0.0	0.0	0.0	0.0	0.0	0.0	0.0
Ciprofloxacin	0.06	0.0	0.0	0.0	10	0.0	70	20	0.0	0.0	0.0
Nalidixic acid	8									30	40	10	0.0	0.0	20
Azithromycin*	16								0.0	33.3	33.3	33.3	0.0	0.0
Gentamicin	2						70	20	0.0	0.0	0.0	0.0	10
Amikacin*	8									100	0.0	0.0	0.0	0.0	0.0
Chloramphenicol	16										80	0.0	0.0	20
Tetracycline	8								20	0.0	0.0	0.0	30	50
Tigecycline*	0.5					66.6	0.0	0.0	0.0	33.3	0.0
Colistin	2							100	0.0	0.0	0.0	0.0
Sulfamethoxazole	64										0.0	0.0	0.0	0.0	0.0	0.0	0.0	100
Trimethoprim	2					0.0	0.0	0.0	0.0	0.0	0.0	0.0	100
Concentration mg/ml (K. pneumoniae humans N = 5)
Antimicrobials	ECOFF (≤)	0.015	0.03	0.06	0.125	0.25	0.5	1	2	4	8	16	32	64	128	256	512	1.024
Ampicillin	8							0.0	0.0	0.0	0.0	0.0	0.0	100
Cefotaxime	0.25					0.0	0.0	0.0	20	80
Ceftazidime	0.5					0.0	0.0	0.0	20	0.0	40	40
Meropenem	0.125		100	0.0	0.0	0.0	0.0	0.0	0.0	0.0	0.0	0.0
Ciprofloxacin	0.064	20	0.0	0.0	0.0	0.0	20	40	0.0	0.0	0.0	20
Nalidixic acid	8									20	60	0.0	0.0	0.0	20
Azithromycin	16								0.0	20	0.0	60	20	0.0
Gentamicin	2						80	0.0	0.0	0.0	0.0	0.0	20
Amikacin	8									100	0.0	0.0	0.0	0.0	0.0
Chloramphenicol	16										60	0.0	0.0	0.0	40
Tetracycline	8								40	0.0	0.0	0.0	0.0	60
Tigecycline	0.5					40	40	0.0	20	0.0	0.0
Colistin	2							100	0.0	0.0	0.0	0.0
Sulfamethoxazole	64										0.0	0.0	0.0	0.0	0.0	0.0	0.0	100
Trimethoprim	2					0.0	0.0	0.0	0.0	0.0	0.0	0.0	100
White cells of the table represent tested concentrations for each antimicrobial. *Only 3 samples were analysed to these antibiotics.

## Sheet: Table S3
Supplementary Table S3: List of the 58 cephalosporin resistant E. coli isolates obtained from different sources, general genomic features, MLST, phylotyping and antimicrobial resistance genes for the different families of antimicrobials with the percentage of identity with published sequences.
Resistance genes predicted to be located in plasmids (*) by VRprofile2 software are also indicated in this table.
Strain_ID	Sample	Enterobase_Accession_Number	Source	National Park	Location	Latitude	Longitude	MLST	Phylotype	Genome_size	N50	GC_content	Coverage	Contig_number	Total_AMR	Aminoglycoside									Beta-lactam								Phenicol				Trimethoprim									Macrolide		Fosfomycin	Efflux_pumps
Escherichia coli																aac(3)-Iia	aac(3)-Iid	aac(6')-Ib-cr	aadA2	aadA5	ant(2'')-Ia	ant(3'')-Ia	aph(3'')-Ib	aph(6)-Id	blaCTX-M-15	blaCTX-M-27	blaOXA-1	blaSHV-12	blaSHV-187	blaTEM-104	blaTEM-1B	blaTEM-1C	catA1	catA2	catB3	cmlA1	dfrA12	dfrA14	dfrA15	dfrA17	dfrA19	dfrA1	dfrA5	dfrA7	dfrA8	erm(B)	mph(A)	fosA	mdf(A)
A36259	PA18004	ESC_KB9213AA	Wildlife	Budongo	BudongoForest	1.69842	31.4305	10	A	5062980	187450	50.69	244	421	9	.	.	.	.	.	.	.	100	100	100	.	.	.	.	.	100	.	.	.	.	.	.	100	.	.	.	.	.	.	.	.	.	.	100
A36260	PA18006	ESC_KB9207AA	Wildlife	Budongo	BudongoForest	1.69842	31.4305	1421	A	4500267	95537	50.83	198.3	119	4	.	.	.	.	.	.	.	100*	100*	100*	.	.	.	.	.	100*	.	.	.	.	.	.	100	.	.	.	.	.	.	.	.	.	.	100
A36261	HS19002 R.EC	ESC_KB9212AA	Human	Mgahinga NP	Kisoro (Nyarusiza)	-1.31361	29.6797	349	D	5016881	211028	50.64	196.9	73	8	.	.	.	.	.	.	.	100	100	100	.	.	.	.	.	100	.	.	.	.	.	.	.	.	.	.	.	.	100	.	.	.	.	100
A36262	HS19005 R.EC	ESC_KB9209AA	Human	Mgahinga NP	Kisoro (Nyarusiza)	-1.31361	29.6797	1433	A	5382496	121648	50.57	185.1	222	6	.	.	.	.	.	.	82.51	.	.	100	.	.	.	.	.	.	.	.	.	.	.	.	.	.	.	.	100	.	.	.	.	.	.	100
A36264	HS19009 R. EC	ESC_KB9208AA	Human	Mgahinga NP	Kisoro (Nyarusiza)	-1.31361	29.6797	2852	B1	4709203	236000	50.79	202.7	57	3	.	.	.	.	.	.	.	100*	100*	100*	.	.	.	.	.	100*	.	.	.	.	.	.	100	.	.	.	.	.	.	.	.	.	.	100
A36265	HS19010 R.EC	ESC_KB9216AA	Human	Mgahinga NP	Kisoro (Nyarusiza)	-1.31361	29.6797	2852	B1	4719859	217479	50.76	290.5	60	1	.	.	.	.	.	.	.	100*	100*	100*	.	.	.	.	.	100*	.	.	.	.	.	.	.	.	.	.	.	.	.	.	.	.	.	100
A36266	HS19011 R.EC	ESC_KB9215AA	Human	Mgahinga NP	Kisoro (Nyarusiza)	-1.31361	29.6797	3910	E	5076404	700660	50.27	232.2	41	7	.	.	.	.	.	.	82.51	.	.	100	.	.	.	.	.	.	.	.	.	.	.	.	.	.	.	.	100	.	.	.	.	.	.	100
A36267	HS19032 R.EC	ESC_KB9214AA	Human	Mgahinga NP	Kisoro (Muramba)	-1.31873	29.6437	720	D	5243653	291711	50.41	223.2	55	5	.	.	.	.	.	.	.	.	100	100	.	.	.	.	.	.	.	.	.	.	.	.	100	.	.	.	.	.	.	.	.	.	.	100
A36268	HS19039 R.EC	ESC_KB9210AA	Human	Murchison Falls NP	Buliisa	2.11212	31.4169	616	B1	6310943	133544	50.58	197.9	1483	8	.	.	.	.	.	.	.	100	100	100	.	.	.	.	.	100	.	.	.	.	.	.	.	.	.	.	.	.	.	.	.	.	.	100
A36269	HS19040 R.EC	ESC_KB9211AA	Human	Murchison Falls NP	Buliisa	2.11212	31.4169	648	F	5485639	208081	50.5	184.3	117	15	100	.	100	.	100	.	.	100	100	100	.	100	.	.	.	100	.	100	.	.	.	.	.	.	100	.	.	.	.	.	.	100	.	100
A36270	HS19042 R.EC	ESC_KB9222AA	Human	Murchison Falls NP	Buliisa	2.11212	31.4169	609	A	4772445	83330	50.73	167.1	155	9	.	.	.	97.92	.	.	.	100*	100*	.	100*	.	.	.	.	100*	.	100	100	.	.	100	100	.	.	.	.	.	.	.	.	100	.	100
A36271	HS19043 R.EC	ESC_KB9231AA	Human	Murchison Falls NP	Buliisa	2.11212	31.4169	11189	B1	4914824	186017	50.49	250	105	7	.	.	.	.	.	.	.	100	100	100	.	.	.	.	.	.	.	.	.	.	.	.	100	.	.	.	.	.	.	.	.	.	.	100
A36273	HS19048 R.EC	ESC_KB9233AA	Human	Murchison Falls NP	Buliisa	2.11212	31.4169	8149	A	6516560	54716	50.55	302.3	1588	10	.	.	.	.	.	.	.	100	100	100	.	.	.	.	.	100	.	.	.	.	.	.	100	.	.	.	.	.	.	.	.	.	.	100
A36276	HS19055 R.EC	ESC_KB9219AA	Human	Murchison Falls NP	Nwoya	2.52861	31.8695	295	B1	5450805	139994	50.68	137.7	245	9	.	.	.	.	.	.	82.3	100	100	100	.	.	.	.	.	.	.	.	.	.	.	.	.	.	.	.	100	.	.	.	.	.	.	100
A36277	HS19056 R.EC	ESC_KB9220AA	Human	Murchison Falls NP	Nwoya	2.52861	31.8695	7097	A	4927880	117225	50.56	155.2	144	11	.	.	.	.	.	.	.	100	100	100	.	.	.	.	.	100	.	.	.	.	.	.	.	.	.	.	.	.	100	.	100	100	.	100
A36278	CH17597	ESC_KB9217AA	Livestock	Budongo	BudongoForest	1.65284	31.522	394	D	5005864	407566	50.52	137.6	58	8	.	.	.	.	.	.	.	100	100	100	.	.	.	.	.	100	.	.	.	.	.	.	.	.	.	.	.	.	100	.	.	.	.	100
A36279	CH17624	ESC_KB9230AA	Livestock	Budongo	BudongoForest	1.66446	31.5099	1312	-	4629080	66568	50.77	214.7	190	7	.	.	.	.	.	.	.	100	100	100	.	.	.	.	.	.	.	.	.	.	.	.	100	.	.	.	.	.	.	.	.	.	.	100
A36280	HS19013 R.EC	ESC_KB9228AA	Human	Mgahinga NP	Kisoro (Nyarusiza)	-1.31361	29.6797	7937	B1	5171894	322658	50.72	188.3	79	6	.	.	.	97.92	.	.	.	.	.	100	.	.	.	.	.	.	.	100	.	.	.	100	.	.	.	.	.	.	.	.	.	.	.	100
A36281	HS19014 R.EC	ESC_KB9225AA	Human	Mgahinga NP	Kisoro (Nyarusiza)	-1.31361	29.6797	2178	B1	5117860	173590	50.45	171.7	115	7	.	.	.	.	.	.	82.51	.	.	100	.	.	.	.	.	.	.	100	.	.	.	.	.	.	.	.	100	.	.	.	.	.	.	100
A36282	HS19016 R.EC	ESC_KB9232AA	Human	Mgahinga NP	Kisoro (Nyarusiza)	-1.31361	29.6797	6636	D	4830597	208368	50.62	264.2	54	6	.	.	.	.	.	.	.	.	100	100	.	.	.	.	.	.	.	.	.	.	.	.	100	.	.	.	.	.	.	.	.	.	.	100
A36283	HS19017 R.EC	ESC_KB9223AA	Human	Mgahinga NP	Kisoro (Muramba)	-1.31873	29.6437	167	A	4692131	132139	50.79	177.2	117	11	.	.	.	97.92	.	.	.	.	100	100	.	.	.	.	.	.	.	100	.	.	.	100	100	.	.	.	.	.	.	.	.	100	.	100
A36284	HS19018 R.EC	ESC_KB9226AA	Human	Mgahinga NP	Kisoro (Muramba)	-1.31873	29.6437	38	D	5093078	208059	50.59	178.9	79	3	.	.	.	.	.	.	.	100*	100*	100*	.	.	.	.	.	100*	.	.	.	.	.	.	100	.	.	.	.	.	.	.	.	.	.	100
A36285	HS19019 R.EC	ESC_KB9218AA	Human	Mgahinga NP	Kisoro (Muramba)	-1.31873	29.6437	-	D	8851505	3741	50.8	78.8	4234	9	.	.	.	.	.	.	82.51	100	100	100	.	.	.	.	.	.	.	.	.	.	.	.	.	.	.	.	100	.	.	.	.	.	.	100
A36286	HS19020 R.EC	ESC_KB9221AA	Human	Mgahinga NP	Kisoro (Muramba)	-1.31873	29.6437	2074	E	5010978	503293	50.49	161.1	45	10	.	.	.	.	.	.	.	100	100	100	.	.	.	.	.	100	.	.	.	.	.	.	100	.	.	.	.	.	.	.	.	.	.	100
A36287	HS19021 R.EC	ESC_KB9227AA	Human	Mgahinga NP	Kisoro (Muramba)	-1.31873	29.6437	224	B1	5134454	282294	50.85	176.4	104	14	.	.	.	97.92	.	.	.	100	100	.	100	.	.	.	.	100	.	100	.	.	.	100	100	.	.	.	.	.	.	.	100	100	.	100
A36288	HS19023 R.EC	ESC_KB9229AA	Human	Mgahinga NP	Kisoro (Muramba)	-1.31873	29.6437	10	A	6210146	4881	50.43	151.8	2834	9	.	.	.	.	.	.	.	100	100	100	.	.	100	.	.	100	.	.	.	.	.	.	100	.	.	.	.	.	.	.	.	.	.	.
A36289	HS19024 R.EC	ESC_KB9224AA	Human	Mgahinga NP	Kisoro (Muramba)	-1.31873	29.6437	-	U	9502888	13515	50.68	93.4	1973	12	.	100	.	.	100	.	.	100	100	100	100	.	.	.	.	100	.	.	.	.	.	.	.	.	100	.	.	.	.	.	.	100	.	100
A36291	HS19027 R.EC	ESC_KB9237AA	Human	Mgahinga NP	Kisoro (Muramba)	-1.31873	29.6437	88	C	5235268	111356	50.64	156.7	185	16	.	.	.	.	.	100	82.82	100	100	100	.	100	.	.	.	100	.	100	.	100	.	.	.	.	.	100	.	.	.	100	.	.	.	100
A36292	HS19030 R.EC	ESC_KB9239AA	Human	Mgahinga NP	Kisoro (Muramba)	-1.31873	29.6437	6636	D	5002168	241960	50.39	171.4	67	6	.	.	.	.	.	.	.	.	100	100	.	.	.	.	.	.	.	.	.	.	.	.	100	.	.	.	.	.	.	.	.	.	.	100
A36293	HS19031 R.EC	ESC_KB9238AA	Human	Mgahinga NP	Kisoro (Muramba)	-1.31873	29.6437	6636	D	4861863	269360	50.6	178.2	56	6	.	.	.	.	.	.	.	.	100	100	.	.	.	.	.	.	.	.	.	.	.	.	100	.	.	.	.	.	.	.	.	.	.	100
A36294	CH17633	ESC_KB9236AA	Livestock	Budongo	Karongo 2	1.66446	31.5099	7122	A	4515557	93078	50.96	175.5	118	6	.	.	.	.	100	.	.	.	.	100	.	.	.	.	.	.	.	.	.	.	.	.	.	.	100	.	.	.	.	.	.	.	.	100
A36295	GQE17003	ESC_KB9247AA	Livestock	QENP	Unkown	-0.0796763	29.7762	9138	B1	4786899	217899	50.75	210.7	70	3	.	.	.	.	.	.	.	100*	100*	100*	.	.	.	.	.	100*	.	.	.	.	.	.	100	.	.	.	.	.	.	.	.	.	.	100
A36296	GQE17011	ESC_KB9248AA	Livestock	QENP	Unkown	-0.0796763	29.7762	155	B1	5565697	76745	50.57	196.7	504	11	.	.	.	.	.	.	.	100	83.39	100	.	.	100	.	.	100	.	.	.	.	.	.	100	.	.	.	.	100	.	.	.	.	.	100
A36297	GQE17014	ESC_KB9244AA	Livestock	QENP	Unkown	-0.0796763	29.7762	2852	B1	4791868	217479	50.74	194.8	70	2	.	.	.	.	.	.	.	100*	100*	100*	.	.	.	.	.	100*	.	.	.	.	.	.	100	.	.	.	.	.	.	.	.	.	.	100
A36298	GQE17019	ESC_KB9249AA	Livestock	QENP	Unkown	-0.0796763	29.7762	9138	B1	4783695	213326	50.74	237.5	66	3	.	.	.	.	.	.	.	100*	100*	100*	.	.	.	.	.	100*	.	.	.	.	.	.	100	.	.	.	.	.	.	.	.	.	.	100
A36301	CMG17004	ESC_KB9246AA	Livestock	Mgahinga NP	Kisoro town	-1.19896	29.6717	2178	B1	5020853	186271	50.42	201.1	84	5	.	.	.	.	.	.	.	.	100	100	.	.	.	.	.	.	.	.	.	.	.	.	100	.	.	.	.	.	.	.	.	.	.	100
A36302	CMG17005	ESC_KB9235AA	Livestock	Mgahinga NP	Kisoro town	-1.19896	29.6717	2178	B1	5020774	185632	50.42	159.5	87	5	.	.	.	.	.	.	.	.	100	100	.	.	.	.	.	.	.	.	.	.	.	.	100	.	.	.	.	.	.	.	.	.	.	100
A36304	CMG17013	ESC_KB9234AA	Livestock	Mgahinga NP	Lake Mutanda	-1.21479	29.6655	720	D	5280293	291394	50.41	128.1	55	5	.	.	.	.	.	.	.	.	100	100	.	.	.	.	.	.	.	.	.	.	.	.	100	.	.	.	.	.	.	.	.	.	.	100
A36305	CMG17024	ESC_KB9242AA	Livestock	Mgahinga NP	Gasovu	-1.32028	29.6978	6636	D	5031854	242600	50.61	183.2	78	11	.	.	.	97.92	.	.	.	.	100	100	.	.	.	.	.	.	.	.	.	.	.	100	100	.	.	.	.	.	.	.	100	100	.	100
A36306	CMG17025	ESC_KB9240AA	Livestock	Mgahinga NP	Gasovu	-1.32028	29.6978	2178	B1	5032830	248029	50.44	178.2	87	6	.	.	.	.	.	.	.	.	100	100	.	.	.	.	.	.	.	.	.	.	.	.	100	.	.	.	.	.	.	.	.	.	.	100
A36307	CMG17037	ESC_KB9243AA	Livestock	Mgahinga NP	Gasovu	-1.32028	29.6978	9479	B1	4767586	661295	50.56	207.1	32	9	.	.	.	.	.	.	.	100	100	.	.	.	100	.	.	100	.	.	.	.	.	.	100	.	.	.	.	.	.	.	.	100	.	100
A36308	KQE17047	ESC_KB9245AA	Wildlife	QENP	Kasenyi	-0.0319231	30.1489	6636	D	4873829	261145	50.6	205	57	6	.	.	.	.	.	.	.	.	100	100	.	.	.	.	.	.	.	.	.	.	.	.	100	.	.	.	.	.	.	.	.	.	.	100
A36309	HS18002 KATWE	ESC_KB9241AA	Human	QENP	Katwe	-0.144469	29.8846	131	B2	10401326	57042	54.02	169.4	607	17	.	.	100	97.92	.	.	.	100	100	100	.	100	.	100	.	.	.	.	.	.	.	100	.	.	.	.	.	.	.	.	.	100	100	100
A36310	HS18004 KATWE	ESC_KB9254AA	Human	QENP	Katwe	-0.144469	29.8846	12400	A	4975400	200921	50.61	190.8	76	9	.	.	.	.	.	.	.	.	.	100	.	.	.	.	95.12	.	.	.	100	.	.	.	.	.	.	.	100	.	.	.	.	100	.	100
A36311	HS18005 KATWE	ESC_KB9262AA	Human	QENP	Katwe	-0.144469	29.8846	-	B2	14410599	13623	54.53	130.1	2243	21	100	.	100	97.92	100	.	.	100	100	100	.	100	99.07	.	.	.	100	.	.	.	.	100	.	.	100	.	.	.	.	.	.	100	100	100
A36312	HS18002 MUKUNYU	ESC_KB9255AA	Human	QENP	Mukunyu	0.02737	29.8539	361	A	4735834	208759	50.73	208	63	3	.	.	.	.	.	.	.	100*	100*	100*	.	.	.	.	.	100*	.	.	.	.	.	.	100	.	.	.	.	.	.	.	.	.	.	100
A36313	HS18003 MUKUNYU	ESC_KB9258AA	Human	QENP	Mukunyu	0.02737	29.8539	-	D	11031422	5250	50.33	110.2	4225	17	.	.	100	.	100	.	82.3	99.88	100	100	.	100	.	.	.	100	.	.	.	.	.	.	.	.	100	.	100	.	.	100	.	.	.	96.03
A36314	HS18004 MUKUNYU	ESC_KB9257AA	Human	QENP	Mukunyu	0.02737	29.8539	9628	A	4789891	209847	50.67	219.6	68	5	.	.	.	.	.	.	.	100	100	100*	.	.	.	.	.	100*	.	.	.	.	.	.	100	.	.	.	.	.	.	.	.	.	.	100
A36315	HS18003 KARUSANDARA	ESC_KB9259AA	Human	QENP	Karusandara	0.199878	30.2039	442	B1	5126702	167193	50.69	227.5	82	9	.	.	.	.	.	.	.	100	88.89	100	.	.	.	.	.	100	.	.	.	.	.	.	.	.	.	.	.	.	.	100	.	.	.	100
A36316	HS18005 KARUSANDARA	ESC_KB9261AA	Human	QENP	Karusandara	0.199878	30.2039	1312	A	5817480	54287	48.04	256.5	1157	8	.	.	.	.	.	.	82.51	.	.	100	.	.	.	.	.	100	.	.	.	.	.	.	.	100	.	.	.	.	.	.	.	.	.	100
A36317	GMG17010	ESC_KB9256AA	Livestock	Mgahinga NP	Nyakabaya	-1.31078	29.6977	295	B1	5289105	141907	50.73	200.4	138	9	.	.	.	.	.	.	82.3	.	100	100	.	.	.	.	.	.	.	.	.	.	.	.	100	.	.	.	100	.	.	.	.	.	.	100
UECR10A	PA17002	ESC_KB9251AA	Wildlife	Budongo	BudongoForest	1.69842	31.4305	224	B1	4863589	197810	50.79	115	63	8	.	.	.	97.92	.	.	82.51	.	.	100	.	.	.	.	.	.	.	.	.	.	100	100	.	.	.	.	.	.	.	.	.	.	.	100
UECR11A	PA17005	ESC_KB9250AA	Wildlife	Budongo	BudongoForest	1.69842	31.4305	2705	A	5005996	263304	50.5	90.6	86	11	.	.	.	.	.	.	.	100	85.19	100	.	.	.	.	.	100	.	.	.	.	.	.	100	.	.	.	.	.	.	100	.	.	.	100
UECR16A	PA17007	ESC_KB9205AA	Wildlife	Budongo	BudongoForest	1.69842	31.4305	2705	A	4983974	102301	50.48	28.4	149	10	.	.	.	.	.	.	.	100	85.19	100	.	.	.	.	.	100	.	.	.	.	.	.	100	.	.	.	.	.	.	100	.	.	.	100
UECR24A	PA17008	ESC_KB9206AA	Wildlife	Budongo	BudongoForest	1.69842	31.4305	517	B1	5011590	111622	50.66	34.1	129	5	.	.	.	.	.	.	82.51	.	.	.	.	.	.	.	.	.	.	.	.	.	.	.	.	.	.	.	100	.	.	.	.	.	.	100
UECR5A	PA17013	ESC_KB9260AA	Wildlife	Budongo	BudongoForest	1.69842	31.4305	48	A	4778509	106250	50.67	188	146	14	.	.	.	.	.	.	82.51	100	100	.	.	.	100	.	.	100	.	.	.	.	100	100	.	.	.	.	.	.	.	.	.	100	.	100
UECR74A	PA17021	ESC_KB9252AA	Wildlife	Budongo	BudongoForest	1.69842	31.4305	9347	B1	4803358	288450	50.69	130.6	64	3	.	.	.	.	.	.	.	100*	100*	100*	.	.	.	.	.	100*	.	.	.	.	.	.	100	.	.	.	.	.	.	.	.	.	.	100
UECR8A	PT17059	ESC_KB9253AA	Wildlife	Budongo	BudongoForest	1.69842	31.4305	450	A	4867901	85710	50.77	136.2	155	13	100	.	100	.	100	.	.	100	100	100	.	100	.	.	.	.	.	.	.	.	.	.	.	.	100	.	.	.	.	.	.	100	.	100
[truncated: 12 more columns]

## Sheet: Table S4
Supplementary Table S4: List of the 5 cephalosporin resistant Klebsiella spp. isolates obtained from humans, general genomic features, MLST, phylotyping and antimicrobial resistance genes for the different families of antimicrobials with the percentage of identity with published sequences.
Resistance genes predicted to be located in plasmids (*) by VRprofile2 software are also indicated in this table.
Strain_ID	Sample	Source	National Park	Location	Latitude	Longitude	MLST	Genome_size	N50	GC_content	Contig_number	Total_AMR	Aminoglycoside						Beta-lactam									Phenicol		Trimethoprim			Fosfomycin			Efflux_pumps		Quinolone	Sulphonamide		Tetracycline		Point_Mutations
Klebsiella pneumoniae													aac(3)-Iia	aac(3)-Iid	aac(6')-Ib-cr	ant(3'')-Ia	aph(3'')-Ib	aph(6)-Id	blaCTX-M-15	blaOKP-B-15	blaOKP-B-8	blaOXA-1	blaSCO-1	blaSHV-145	blaSHV-172	blaSHV-2	blaTEM-1B	catA1	catA2	dfrA14	dfrA15	dfrA17	fosA5	fosA6	fosA	oqxA	oqxB	qnrS1	sul1	sul2	tet(A)	tet(D)	ompK36	acrR	ompK37
A36263	HS19008R.EC	Human	Mgahinga NP	Kisoro (Nyarusiza)	-1.313613	29.679724	1411	5348081	80229	57.41	162	10	100*	.	.	82,51*	95.9	100	100*	.	.	.	100	.	100	.	100*	100	.	.	100	.	.	.	98.33	100	100	.	100*	100	97,8*	.	p.N49S, p.L59V, p.N49S, p.L191S, p.F207W, p.A217S, p.N218H, p.D224E, p.Q227S - Frameshift, p.L228V, p.E232R, p.T254S, p.N304E - Frameshift	p.P161R, p.G164A, p.P161R, p.R173G, p.L195V, p.F197I, p.K201M	p.I70M, p.I128M
A36272	HS19047R.EC	Human	Murchison Falls NP	Buliisa	2.112119	31.416911	5405	5209663	32944	57.43	376	12	.	100	.	.	100	100	.	.	.	.	.	.	.	100	.	.	100	100	.	.	.	97	.	100	100	100	.	100	.	100	p.N49S, p.L59V, p.T184P	p.P161R, p.G164A, p.F172S, p.R173G, p.L195V, p.F197I, p.K201M	p.I70M, p.I128M
A36274	HS19052R.EC	Human	Murchison Falls NP	Nwoya	2.5286101	31.8695133	841	5275217	41211	57.8	243	5	.	.	.	.	100*	100*	100*	99.88	.	.	.	.	.	.	100*	.	.	100	.	.	.	.	100	100	100	100*	.	100*	.	.	p.N49S, p.L59V, p.L191Q, p.A217S, p.N218H, p.Q227S, p.L229V, p.N304E	p.P161R, p.G164A - Frameshift, p.F172S, p.R173G, p.L195V, p.F197I, p.K201M	p.I70M, p.I128M
A36275	HS19054R.EC	Human	Murchison Falls NP	Nwoya	2.5286102	31.8695134	414	5337269	56803	57.72	215	6	.	.	.	.	100*	100*	100*	.	100	.	.	.	.	.	100*	.	.	100	.	.	.	.	100	100	100	100*	.	100*	97.8	.	p.N49S, p.L59V, p.L191Q, p.A217S, p.N218H, p.Q227S, p.L229V, p.N304E	p.P161R, p.G164A - Frameshift, p.F172S, p.R173G, p.L195V, p.F197I, p.K201M	p.I70M, p.I128M
A36290	HS19025 R.EC	Human	Mgahinga NP	Kisoro (Muramba)	-1.3187348	29.6436942	16	8886151	16402	54.63	2851	14	.	.	100	.	100	100	100	.	.	100	.	100	.	.	.	.	100	100	.	86.5	99.05	.	.	100	100	.	.	100	97.8	.	p.N49S, p.L59V, p.A190W - Frameshift, p.L191S, p.F207W, p.A217S, p.N218H, p.D224E, p.Q227S - Frameshift, p.L228V, p.E232R, p.T254S, p.N304E - Frameshift	p.P161R, p.G164A, p.F172S, p.R173G, p.L195V, p.F197I, p.K201M	p.I70M, p.I128M

## Sheet: Table S5
Supplementary Table S5: Predicted location of identified beta-lactam resistance genes and mobile genetic elements associated for the 58 cephalosporin-resistant E. coli isolates obtained from different species.
Location legend. PL: plasmid, C: chromosome, V: virus, U: uncertain, NF: not found.
Srain_ID	Species	Beta-lactam
		blaCTX-M-15	blaCTX-M-27	blaOXA-1	blaSHV-12	blaSHV-187	blaTEM-104	blaTEM-1B	blaTEM-1C
A36259	Wildlife	PL	.	.	.	.	.	PL	.
A36260	Wildlife	PL	.	.	.	.	.	PL	.
A36261	Human	V	.	.	.	.	.	U	.
A36262	Human	PL	.	.	.	.	.	.	.
A36264	Human	PL	.	.	.	.	.	PL	.
A36265	Human	PL	.	.	.	.	.	PL	.
A36266	Human	PL	.	.	.	.	.	.	.
A36267	Human	V	.	.	.	.	.	.	.
A36268	Human	PL	.	.	.	.	.	NF	.
A36269	Human	C	.	U	.	.	.	NF	.
A36270	Human	.	PL	.	.	.	.	PL	.
A36271	Human	PL	.	.	.	.	.	.	.
A36273	Human	PL	.	.	.	.	.	NF	.
A36276	Human	PL	.	.	.	.	.	.	.
A36277	Human	C	.	.	.	.	.	NF	.
A36278	Livestock	PL	.	.	.	.	.	NF	.
A36279	Livestock	PL	.	.	.	.	.	.	.
A36280	Human	V	.	.	.	.	.	.	.
A36281	Human	V	.	.	.	.	.	.	.
A36282	Human	C	.	.	.	.	.	.	.
A36283	Human	NF	.	.	.	.	.	.	.
A36284	Human	PL	.	.	.	.	.	PL	.
A36285	Human	PL	.	.	.	.	.	.	.
A36286	Human	PL	.	.	.	.	.	PL	.
A36287	Human	.	PL	.	.	.	.	NF	.
A36288	Human	PL	.	.	NF	.	.	PL	.
A36289	Human	C	PL	.	.	.	.	NF	.
A36291	Human	NF	.	PL	.	.	.	NF	.
A36292	Human	C	.	.	.	.	.	.	.
A36293	Human	C	.	.	.	.	.	.	.
A36294	Livestock	C	.	.	.	.	.	.	.
A36295	Livestock	PL	.	.	.	.	.	PL	.
A36296	Livestock	PL	.	.	NF	.	.	U	.
A36297	Livestock	PL	.	.	.	.	.	PL	.
A36298	Livestock	PL	.	.	.	.	.	PL	.
A36301	Livestock	PL	.	.	.	.	.	.	.
A36302	Livestock	PL	.	.	.	.	.	.	.
A36304	Livestock	V	.	.	.	.	.	.	.
A36305	Livestock	C	.	.	.	.	.	.	.
A36306	Livestock	PL	.	.	.	.	.	.	.
A36307	Livestock	.	.	.	NF	.	.	NF	.
A36308	Wildlife	C	.	.	.	.	.	.	.
A36309	Human	U	.	U	.	NF	.	.	.
A36310	Human	NF	.	.	.	.	NF	.	.
A36311	Human	U	.	U	NF	.	.	.	PL
A36312	Human	PL	.	.	.	.	.	PL	.
A36313	Human	U	.	U	.	.	.	NF	.
A36314	Human	PL	.	.	.	.	.	PL	.
A36315	Human	PL	.	.	.	.	.	NF	.
A36316	Human	NF	.	.	.	.	.	PL	.
A36317	Livestock	PL	.	.	.	.	.	.	.
UECR10A	Wildlife	C	.	.	.	.	.	.	.
UECR11A	Wildlife	U	.	.	.	.	.	NF	.
UECR16A	Wildlife	U	.	.	.	.	.	NF	.
UECR24A	Wildlife	.	.	.	.	.	.	.	.
UECR5A	Wildlife	.	.	.	NF	.	.	NF	.
UECR74A	Wildlife	PL	.	.	.	.	.	PL	.
UECR8A	Wildlife	PL	.	NF	.	.	.	.	.

## Sheet: Table S6
Supplementary Table S6: Predicted location of identified beta-lactam resistance genes and mobile genetic elements associated for the 5 cephalosporin-resistant Klebsiella spp. isolates obtained from human samples.
Location legend. PL: plasmid, C: chromosome, V: virus, U: uncertain, NF: not found.
Srain_ID	Species	Beta-lactam
		blaCTX-M-15_1	blaOKP-B-15_1	blaOKP-B-8_1	blaOXA-1_1	blaSCO-1_1	blaSHV-145_1	blaSHV-172_1	blaSHV-2_1	blaTEM-1B_1
A36263	Human	PL	.	.	.	NF	.	NF	.	PL
A36272	Human	.	.	.	.	.	.	.	NF	.
A36274	Human	PL	NF	.	.	.	.	.	.	PL
A36275	Human	PL	.	NF	.	.	.	.	.	PL
A36290	Human	PL	.	.	U	.	NF	.	.	.
